# Supplementary material for: Stabilization of Transfected Cells Expressing Low-Incidence Blood Group Antigens: Novel Methods Facilitating Their Use as Reagent-Cells
Source: PLoS One. 2016 Sep 7;11(9):e0161968. doi: 10.1371/journal.pone.0161968 (PMC5014343; doi:10.1371/journal.pone.0161968)
Supplement: S1 Statistics — (XLSX) [file pone.0161968.s001.xlsx]

## Sheet: TransFix
			TransFix														MFI1			MFI2			MFI3
		FSC1	FSC2	FSC3	Mean	SD	SSC1	SSC2	SSC3	Mean	SD	7AAD1	7AAD2	7AAD3	Mean	SD	TransFix	Fresh	Perc1	TransFix	Fresh	Perc2	TransFix	Fresh	Perc3	Mean	SD
MEL	Fresh	400	410	415	408.333	7.63763	420	424	410	418	7.2111	1	2	3	2	1
	d0	391	384	400	391.667	8.02081	456	425	420	433.667	19.5021	2	4	5	3.66667	1.52753	105	127	82.6772	772	960	80.4167	557	750	74.2667	79.1202	4.35256	t0
	d1	395	392	380	389	7.93725	470	393	472	445	45.0444	26	32	38	32	6	90	150	60	311	1000	31.1	600	800	75	55.3667	22.3137	t1
	d2	357	408	390	385	25.865	506	442	480	476	32.187	75	92	87	84.6667	8.73689	100	150	66.6667	409	785	52.1019	550	850	64.7059	61.1582	7.90397	t2
	d3	375	388	405	389.333	15.0444	470	540	488	499.333	36.3501	90	98	96	94.6667	4.16333	70	100	70	500	700	71.4286	210	350	60	67.1429	6.227	t3
	d7	386	400	396	394	7.2111	469	479	452	466.667	13.6504	94	98	96	96	2	100	180	55.5556	387	935	41.3904	400	500	80	58.982	19.5315	t7
	d10	385	396	400	393.667	7.76745	476	466	451	464.333	12.5831	97	95	98	96.6667	1.52753	252	558	45.1613	120	400	30	295	460	64.1304	46.4306	17.1006	t10
	d14	408	403	397	402.667	5.50757	460	455	437	450.667	12.0968	95	94	99	96	2.64575	183	429	42.6573	400	600	66.6667	400	700	57.1429	55.489	12.0898	t14
	d28	409	401	384	398	12.7671	458	450	432	446.667	13.3167	93	98	92	94.3333	3.21455	355	674	52.6706	256	604	42.3841	355	674	52.6706	49.2418	5.93892	t28
	d60	420	375	419	404.667	25.697	443	452	468	454.333	12.6623	97	99	95	97	2	150	300	50	150	400	37.5	310	600	51.6667	46.3889	7.74298	t60
	d90	415	385	418	406	18.2483	445	472	465	460.667	14.0119	98	99	96	97.6667	1.52753	200	450	44.4444	200	500	40	200	700	28.5714	37.672	8.18859	t90
	d120	407	386	415	402.667	14.9778	450	455	480	461.667	16.0728	97	99	86	94	7	250	700	35.7143	125	400	31.25	310	750	41.3333	36.0992	5.05268	t120
CHO	Fresh	420	407	390	405.667	15.0444	212	235	240	229	14.9332	4	1	6	3.66667	2.51661
	d0	430	367	405	400.667	31.7228	304	317	295	305.333	11.0604	2	2	3	2.33333	0.57735	1200	1300	92.3077	1050	1100	95.4545	1450	1500	96.6667	94.8096	2.24991	t0
	d1	409	377	399	395	16.3707	300	320	298	306	12.1655	32	52	60	48	14.4222	1000	1300	76.9231	900	1000	90	800	950	84.2105	83.7112	6.55275	t1
	d2	405	370	398	391	18.5203	298	322	295	305	14.7986	75	82	86	81	5.56776	910	1250	72.8	700	980	71.4286	510	900	56.6667	66.9651	8.94501	t2
	d3	422	360	436	406	40.4475	294	324	305	307.667	15.1767	84	79	89	84	5	600	1100	54.5455	720	1200	60	620	1050	59.0476	57.8644	2.91343	t3
	d7	430	375	435	413.333	33.2916	326	381	295	334	43.5546	87	76	92	85	8.18535	550	1050	52.381	620	980	63.2653	510	830	61.4458	59.0307	5.83025	t7
	d10	435	381	440	418.667	32.7159	330	374	306	336.667	34.4867	95	70	96	87	14.7309	680	1200	56.6667	510	1100	46.3636	550	800	68.75	57.2601	11.205	t10
	d14	440	375	430	415	35	320	380	302	334	40.8412	90	85	95	90	5	500	1100	45.4545	550	980	56.1224	450	750	60	53.859	7.53226	t14
	d28	430	380	418	409.333	26.1024	312	322	332	322	10	92	90	91	91	1	550	1050	52.381	540	1100	49.0909	480	780	61.5385	54.3368	6.45014	t28
	d60	425	375	399	399.667	25.0067	320	352	300	324	26.2298	91	95	92	92.6667	2.08167	410	1020	40.1961	380	980	38.7755	570	950	60	46.3239	11.8652	t60
	d90	425	370	395	396.667	27.5379	325	345	320	330	13.2288	95	94	98	95.6667	2.08167	490	950	51.5789	420	930	45.1613	590	990	59.596	52.1121	7.23209	t90
	d120	423	355	399	392.333	34.4867	319	360	325	334.667	22.1435	92	93	97	94	2.64575	350	940	37.234	480	910	52.7473	410	790	51.8987	47.2933	8.72193	t120
																							Perc= Percentage (MFI Fresh cells= 100%)
																								MFI= Mean fluorescence intensity
					MFI											FSC
					SSC

## Sheet: Freeze-drying
			Freeze-drying														MFI1			MFI2			MFI3
		FSC1	FSC2	FSC3	Mean	SD	SSC1	SSC2	SSC3	Mean	SD	7AAD1	7AAD2	7AAD3	Mean	SD	Lyof	Fresh	Perc1	Lyof	Fresh	Perc2	Lyof	Fresh	Perc3	Mean	SD
MEL	Fresh	400	410	415	408.333	7.63763	420	424	410	418	7.2111	1	2	3	2	1
	d1	310	345	362	339	26.5141	509	535	520	521.333	13.0512	94	98	99	97	2.64575	264	298	88.5906	401	450	89.1111	490	530	92.4528	90.0515	2.09582
	d15	300	330	355	328.333	27.5379	504	548	518	523.333	22.4796	95	95	100	98	2.88675	278	300	92.6667	423	425	99.5294	615	690	89.1304	93.7755	5.28742
	d120	302	322	354	326	26.2298	515	560	515	530	25.9808	99	96	100	98.3333	2.08167	295	350	84.2857	350	390	89.7436	320	340	94.1176	89.3823	4.92591
CHO	Fresh	425	407	435	422.333	14.1892	212	235	240	229	14.9332	4	1	6	3.66667	2.51661
	d1	311	400	380	363.667	46.694	272	341	282	298.333	37.2872	93	99	98	96.6667	3.21455	1217	1300	93.6154	580	630	92.0635	520	610	85.2459	90.3083	4.45227
	d15	318	359	375	350.667	29.3995	259	355	275	296.333	51.4328	95	99	100	98	2.64575	947	1200	78.9167	608	700	86.8571	420	505	83.1683	82.9807	3.97356
	d120	322	340	358	340	18	265	345	286	298.667	41.4769	97	93	99	96.3333	3.05505	650	660	98.4848	340	410	82.9268	550	598	91.9732	91.1283	7.81335
				CV calculation													MFI
		FSC1	FSC2	FSC3	Mean		SSC1	SSC2	SSC3	Mean		7AAD1	7AAD2	7AAD3	Mean		Perc1	Perc2	Perc3	Mean		Perc= Percentage (MFI Fresh cells= 100%)
MEL	d1	310	345	362	339	d1	509	535	520	521.333	d1	94	98	99	97	d1	88.59	89.11	92.45	90.05			MFI= Mean fluorescence intensity
	d15	300	330	355	328.333	d15	504	548	518	523.333	d15	95	95	100	96.6667	d15	92.67	99.53	89.13	93.7767
	d120	302	322	354	326	d120	515	560	515	530	d120	99	96	100	98.3333	d120	84.29	89.74	94.12	89.3833
	Mean	304	332.333	357	331.111	Mean	509.333	547.667	517.667	524.889	Mean	96	96.3333	99.6667	97.3333	Mean	88.5167	92.7933	91.9	91.07
	DS	5.2915	11.6762	4.3589	6.93088	DS	5.50757	12.5033	2.51661	4.53791	DS	2.64575	1.52753	0.57735	0.881917	DS	4.19048	5.84262	2.54006	2.36762
	CV	1.74063	3.5134	1.22098	2.09322	CV	1.08133	2.28302	0.486145	0.864546	CV	2.75599	1.58567	0.579281	0.906079	CV	4.73412	6.29638	2.76394	2.59979
CHO	d1	311	400	380	363.667	d1	272	341	282	298.333	d1	93	99	98	96.6667	d1	93.62	92.06	85.25	90.31
	d15	318	359	375	350.667	d15	259	355	275	296.333	d15	95	99	100	98	d15	78.92	86.86	83.17	82.9833
	d120	322	340	358	340	d120	265	345	286	298.667	d120	97	93	99	96.3333	d120	98.48	82.93	91.97	91.1267
	Mean	317	366.333	371	351.444	Mean	265.333	347	281	297.778	Mean	95	97	99	97	Mean	90.34	87.2833	86.7967	88.14
	DS	5.56776	30.6649	11.5326	11.8525	DS	6.50641	7.2111	5.56776	1.26198	DS	2	3.4641	1	0.881917	DS	10.1842	4.5797	4.59936	4.48443
	CV	1.75639	8.37075	3.10851	3.37251	CV	2.45216	2.07813	1.98141	0.423799	CV	2.10526	3.57124	1.0101	0.909193	CV	11.2732	5.24693	5.29901	5.08785
